# Supplementary material for: Saproxylic beetles of the Po plain woodlands, Italy
Source: Biodivers Data J. 2014 Jul 22;(2):e1106. doi: 10.3897/BDJ.2.e1106 (PMC4152833; doi:10.3897/BDJ.2.e1106)
Supplement: XML Treatment for Cryptarcha strigata [file BDJ.2.e1106-treatment66.xml]

<!DOCTYPE tp:taxon-treatment
  PUBLIC "-//TaxonX//DTD Taxonomic Treatment Publishing DTD v0 20100105//EN" "tax-treatment-NSO.dtd">
<tp:taxon-treatment xmlns:tp="http://www.plazi.org/taxpub"><tp:treatment-meta><mixed-citation publication-type="journal"><person-group><name><surname>Stefanelli</surname><given-names>Silvia</given-names></name><name><surname>Della Rocca</surname><given-names>Francesca</given-names></name><name><surname>Bogliani</surname><given-names>Giuseppe</given-names></name></person-group><article-title>Saproxylic beetles of the Po plain woodlands, Italy</article-title><source>Biodivers Data J</source><day>22</day><month>7</month><year>2014</year><volume>2014</volume><issue>2</issue><pub-id pub-id-type="doi">10.3897/BDJ.2.e1106</pub-id></mixed-citation></tp:treatment-meta><tp:nomenclature><tp:taxon-name><tp:taxon-name-part taxon-name-part-type="genus">Cryptarcha</tp:taxon-name-part> <tp:taxon-name-part taxon-name-part-type="species">strigata</tp:taxon-name-part></tp:taxon-name><tp:taxon-authority>(Fabricius, 1787)</tp:taxon-authority><tp:nomenclature-citation-list><tp:nomenclature-citation><tp:taxon-name><tp:taxon-name-part taxon-name-part-type="genus">Nitidula</tp:taxon-name-part> <tp:taxon-name-part taxon-name-part-type="species">strigata</tp:taxon-name-part></tp:taxon-name><comment> Fabricius, 1787 – <xref ref-type="bibr" rid="B495379">Fauna Europaea (2013)</xref></comment></tp:nomenclature-citation></tp:nomenclature-citation-list></tp:nomenclature><tp:treatment-sec sec-type="materials"><title>Materials</title><list list-type="alpha-lower" list-content="occurrences"><list-item><p><bold>Type status:</bold> <named-content xmlns:xlink="http://www.w3.org/1999/xlink" content-type="dwc:typeStatus" xlink:type="simple">Other material</named-content>. <bold>Occurrence:</bold> recordedBy: <named-content xmlns:xlink="http://www.w3.org/1999/xlink" content-type="dwc:recordedBy" xlink:type="simple">Silvia Stefanelli</named-content>; individualCount: <named-content xmlns:xlink="http://www.w3.org/1999/xlink" content-type="dwc:individualCount" xlink:type="simple">2</named-content>; lifeStage: <named-content xmlns:xlink="http://www.w3.org/1999/xlink" content-type="dwc:lifeStage" xlink:type="simple">adult</named-content>; <bold>Taxon:</bold> taxonID: <named-content xmlns:xlink="http://www.w3.org/1999/xlink" content-type="dwc:taxonID" xlink:type="simple"><ext-link ext-link-type="uri" xlink:href="http://www.faunaeur.org/full_results.php?id=377854" xlink:type="simple">urn:lsid:faunaeur.org:taxname:377854</ext-link></named-content>; scientificName: <named-content xmlns:xlink="http://www.w3.org/1999/xlink" content-type="dwc:scientificName" xlink:type="simple"><italic><tp:taxon-name><tp:taxon-name-part taxon-name-part-type="genus">Cryptarcha</tp:taxon-name-part> <tp:taxon-name-part taxon-name-part-type="species">strigata</tp:taxon-name-part></tp:taxon-name></italic></named-content>; order: <named-content xmlns:xlink="http://www.w3.org/1999/xlink" content-type="dwc:order" xlink:type="simple"><tp:taxon-name><tp:taxon-name-part taxon-name-part-type="order">Coleoptera</tp:taxon-name-part></tp:taxon-name></named-content>; family: <named-content xmlns:xlink="http://www.w3.org/1999/xlink" content-type="dwc:family" xlink:type="simple"><tp:taxon-name><tp:taxon-name-part taxon-name-part-type="family">Nitidulidae</tp:taxon-name-part></tp:taxon-name></named-content>; genus: <named-content xmlns:xlink="http://www.w3.org/1999/xlink" content-type="dwc:genus" xlink:type="simple"><tp:taxon-name><tp:taxon-name-part taxon-name-part-type="genus">Cryptarcha </tp:taxon-name-part></tp:taxon-name></named-content>; scientificNameAuthorship: <named-content xmlns:xlink="http://www.w3.org/1999/xlink" content-type="dwc:scientificNameAuthorship" xlink:type="simple">Fabricius 1787</named-content>; <bold>Location:</bold> country: <named-content xmlns:xlink="http://www.w3.org/1999/xlink" content-type="dwc:country" xlink:type="simple">Italy</named-content>; stateProvince: <named-content xmlns:xlink="http://www.w3.org/1999/xlink" content-type="dwc:stateProvince" xlink:type="simple">Pavia</named-content>; locality: <named-content xmlns:xlink="http://www.w3.org/1999/xlink" content-type="dwc:locality" xlink:type="simple">SIC "Boschi Siro Negri e Moriano" - BN5</named-content>; verbatimElevation: <named-content xmlns:xlink="http://www.w3.org/1999/xlink" content-type="dwc:verbatimElevation" xlink:type="simple">62 m</named-content>; verbatimCoordinates: <named-content xmlns:xlink="http://www.w3.org/1999/xlink" content-type="dwc:verbatimCoordinates" xlink:type="simple">32T 502886E 5008393N</named-content>; verbatimCoordinateSystem: <named-content xmlns:xlink="http://www.w3.org/1999/xlink" content-type="dwc:verbatimCoordinateSystem" xlink:type="simple">UTM WGS 84</named-content>; decimalLatitude: <named-content xmlns:xlink="http://www.w3.org/1999/xlink" content-type="dwc:decimalLatitude" xlink:type="simple">45.229029</named-content>; decimalLongitude: <named-content xmlns:xlink="http://www.w3.org/1999/xlink" content-type="dwc:decimalLongitude" xlink:type="simple">9.036770</named-content>; georeferencedBy: <named-content xmlns:xlink="http://www.w3.org/1999/xlink" content-type="dwc:georeferencedBy" xlink:type="simple">Silvia Stefanelli</named-content>; georeferenceProtocol: <named-content xmlns:xlink="http://www.w3.org/1999/xlink" content-type="dwc:georeferenceProtocol" xlink:type="simple">GPS</named-content>; <bold>Identification:</bold> identifiedBy: <named-content xmlns:xlink="http://www.w3.org/1999/xlink" content-type="dwc:identifiedBy" xlink:type="simple">Paolo Audisio</named-content>; dateIdentified: <named-content xmlns:xlink="http://www.w3.org/1999/xlink" content-type="dwc:dateIdentified" xlink:type="simple">2011</named-content></p></list-item></list></tp:treatment-sec><tp:treatment-sec sec-type="Distribution"><title>Distribution</title><p>Albania, Andorra, Austria, Belarus, Belgium, Bosnia and Herzegovina, Britain I., Bulgaria, Croatia, Czech Republic, Danish mainland, Estonia, European Turkey, Finland, French mainland, Germany, Greek mainland, Hungary, Ireland, Italian mainland, Kaliningrad Region, Latvia, Lithuania, Luxembourg, Macedonia, Moldova Republic of, Northern Ireland, Norwegian mainland, Poland, Portuguese mainland, Romania, Russia Central, Russia East, Russia North, Russia Northwest, Russia South, Sardinia, Sicily, Slovakia, Slovenia, Spanish mainland, Sweden, Switzerland, The Netherlands, Ukraine, Yugoslavia, East Palaearctic (<xref ref-type="bibr" rid="B495379">Fauna Europaea 2013</xref>).</p></tp:treatment-sec><tp:treatment-sec sec-type="Notes"><title>Notes</title><p>The species lives in mesophilic woodlands, especially lowland oak forests, but is also found in mixed forests. It lives associated with macromycetes in decaying trees (<xref ref-type="bibr" rid="B490332">Audisio 1993</xref>).</p></tp:treatment-sec><ref-list><ref id="B495379"><element-citation xmlns:xlink="http://www.w3.org/1999/xlink" publication-type="software" xlink:type="simple"><person-group person-group-type="author"><name name-style="western"><surname>Europaea</surname><given-names>Fauna</given-names></name></person-group><year>2013</year><article-title>Fauna Europaea</article-title><uri xlink:type="simple">http://www.faunaeur.org</uri><comment content-type="Version">2.6</comment></element-citation></ref><ref id="B490332"><element-citation xmlns:xlink="http://www.w3.org/1999/xlink" publication-type="book" xlink:type="simple"><person-group person-group-type="author"><name name-style="western"><surname>Audisio</surname><given-names>P.</given-names></name></person-group><year>1993</year><source><tp:taxon-name><tp:taxon-name-part taxon-name-part-type="order">Coleoptera</tp:taxon-name-part></tp:taxon-name>: <tp:taxon-name><tp:taxon-name-part taxon-name-part-type="family">Nitidulidae</tp:taxon-name-part></tp:taxon-name> (Fauna d'Italia)</source><publisher-name>Calderini ed.</publisher-name><publisher-loc>Bologna</publisher-loc><size units="page">972</size><comment content-type="language">Italian</comment><isbn>88-7019-638-0</isbn></element-citation></ref></ref-list></tp:taxon-treatment>
